# Supplementary material for: Effect of Anti-Osteoporotic Treatments on Circulating and Bone MicroRNA Patterns in Osteopenic ZDF Rats
Source: Int J Mol Sci. 2022 Jun 10;23(12):6534. doi: 10.3390/ijms23126534 (PMC9224326; doi:10.3390/ijms23126534)
Supplement: Supplementary file 1 [file ijms-23-06534-s001.zip]

Archive with 1 entries (1 files):
- ijms-1736367-supplementary.pdf
